# Supplementary material for: Identification of significant genes and therapeutic agents for breast cancer by integrated genomics
Source: Bioengineered. 2021 Jun 21;12(1):2140–54. doi: 10.1080/21655979.2021.1931642 (PMC8806825; doi:10.1080/21655979.2021.1931642)
Supplement: Supplemental Material [file KBIE_A_1931642_SM7001.zip]

Archive with 2 entries (2 files):
- supplementary1.docx
- supplementary2.docx
